# Supplementary material for: Mortality Outcome Associated with Specific KRAS, NRAS, and BRAF Hot-Spot Mutations in Metastatic Colorectal Cancer Patients: A Retrospective Cohort Study
Source: Diagnostics (Basel). 2025 Feb 28;15(5):590. doi: 10.3390/diagnostics15050590 (PMC11899597; doi:10.3390/diagnostics15050590)
Supplement: Supplementary file 1 [file diagnostics-15-00590-s001.zip]

Archive with 1 entries (1 files):
- diagnostics-3465638-supplementary.pdf
